# Supplementary material for: A novel approach for APT attack detection based on feature intelligent extraction and representation learning
Source: PLoS One. 2024 Jun 24;19(6):e0305618. doi: 10.1371/journal.pone.0305618 (PMC11195989; doi:10.1371/journal.pone.0305618)
Supplement: S1 File — (ZIP) [file pone.0305618.s001.zip]

Archive with 8 entries (6 files):
- BiLSTM_Attention_CSE-main/
- BiLSTM_Attention_CSE-main/README.md
- BiLSTM_Attention_CSE-main/src/
- BiLSTM_Attention_CSE-main/src/model.py
- BiLSTM_Attention_CSE-main/src/performance.py
- BiLSTM_Attention_CSE-main/src/trainer.py
- BiLSTM_Attention_CSE-main/src/utils.py
- BiLSTM_Attention_CSE-main/train.py
