# Supplementary material for: A novel approach for APT attack detection based on feature intelligent extraction and representation learning
Source: PLoS One. 2024 Jun 24;19(6):e0305618. doi: 10.1371/journal.pone.0305618 (PMC11195989; doi:10.1371/journal.pone.0305618)
Supplement: S1 File — (ZIP) [file pone.0305618.s001.zip › BiLSTM_Attention_CSE-main/README.md]

Dataset: https://www.kaggle.com/datasets/chodoxuan/apt-dataset/
