# Supplementary material for: A novel approach for APT attack detection based on feature intelligent extraction and representation learning
Source: PLoS One. 2024 Jun 24;19(6):e0305618. doi: 10.1371/journal.pone.0305618 (PMC11195989; doi:10.1371/journal.pone.0305618)
Supplement: S1 File — (ZIP) [file pone.0305618.s001.zip › BiLSTM_Attention_CSE-main/src/model.py]

import torch
import torch.nn as nn
import torch.nn.init as init
import torch.nn.functional as F

class BiLSTM(nn.Module):
    def __init__(self, input_size, hidden_size, num_layers, num_classes):
        super(BiLSTM, self).__init__()

        self.input_size = input_size
        self.hidden_size = hidden_size
        self.num_layers = num_layers
        self.num_classes = num_classes

        self.lstm = nn.LSTM(input_size=input_size, hidden_size=hidden_size, num_layers=num_layers, batch_first=True, bidirectional=True)
        self.fc = nn.Linear(hidden_size*2, num_classes)

    def forward(self, x):
        h0 = torch.zeros(self.num_layers*2, x.size(0), self.hidden_size).to(x.device)
        c0 = torch.zeros(self.num_layers*2, x.size(0), self.hidden_size).to(x.device)

        out, _ = self.lstm(x, (h0, c0))
        out = self.fc(out[:, -1, :])
        return out
    
class Attention(nn.Module):
    def __init__(self, hidden_size):
        super(Attention, self).__init__()

        self.hidden_size = hidden_size
        self.fc = nn.Linear(hidden_size, hidden_size)
        self.bmm = nn.Bilinear(hidden_size, hidden_size, 1)

    def forward(self, lstm_output, lstm_hidden):
        lstm_hidden = lstm_hidden.squeeze(0)
        lstm_hidden = self.fc(lstm_hidden)
        lstm_hidden = lstm_hidden.unsqueeze(2)
        lstm_output = self.fc(lstm_output)
        attention_scores = self.bmm(lstm_output, lstm_hidden)
        attention_scores = F.softmax(attention_scores, dim=1)
        attention_output = torch.bmm(lstm_output.permute(0, 2, 1), attention_scores).squeeze(2)
        return attention_output
    
class Dropout(nn.Module):
    def __init__(self, dropout_rate, upsampling_num):
        super(Dropout, self).__init__()

        self.dropout_rate = dropout_rate
        self.upsampling_num = upsampling_num

        self.dropout = nn.Dropout(p=self.dropout_rate)

    def forward(self, source_embedding):

        new_samples = []
        for i in range(self.upsampling_num):
            new_source_embedding = self.dropout(source_embedding)
            new_samples.append(new_source_embedding)
        output = torch.Tensor(output)
        return output
    
class ContrastiveLoss(nn.Module):
    def __init__(self, margin=0.5):
        super(ContrastiveLoss, self).__init__()
        self.margin = margin

    def forward(self, output1, output2, label):
        euclidean_distance = F.pairwise_distance(output1, output2)
        loss_contrastive = torch.mean((1.0 - label) * torch.pow(euclidean_distance, 2) + (
            label) * torch.pow(torch.clamp(self.margin - euclidean_distance, min=0.0), 2))
        return loss_contrastive
    
class Model(nn.Module):
    def __init__(self, opt) -> None:
        super(Model, self).__init__()

        self.dropout_rate = opt.dropout_rate
        self.upsampling_num = opt.upsamping_num
        self.rnn_size = opt.rnn_size

        self.BiLSTM = BiLSTM(
            input_size = opt.input_size,
            hidden_size = opt.rnn_size,
            num_layers = opt.rnn_layers,
            num_classes = opt.n_classes
        )

        self.attention = Attention(opt.rnn_size)
        self.dropout_upsample = Dropout(opt.dropout_rate, opt.upsampling_num)
        self.fc = nn.Linear(opt.rnn_size, opt.n_classes)

        self.tanh = nn.Tanh()
        self.dropout = nn.Dropout(opt.dropout_rate)
        self.softmax = nn.Softmax(dim=1)

    def forward(self, input_tensor: torch.Tensor) -> torch.Tensor:

        # run through bidirectional LSTM
        rnn_out, _ = self.BiLSTM(input_tensor)

        # attention module
        H = rnn_out[ :, :, : self.rnn_size] + rnn_out[ :, :, self.rnn_size : ]
        r, alphas = self.attention(H)

        # dropout and upsampling
        new_r = self.dropout_upsample(r)

        h = self.tanh(new_r)

        scores = self.fc(self.dropout(h))

        return scores #, alphas
