# Supplementary material for: A novel approach for APT attack detection based on feature intelligent extraction and representation learning
Source: PLoS One. 2024 Jun 24;19(6):e0305618. doi: 10.1371/journal.pone.0305618 (PMC11195989; doi:10.1371/journal.pone.0305618)
Supplement: S1 File — (ZIP) [file pone.0305618.s001.zip › BiLSTM_Attention_CSE-main/src/performance.py]

def calculate_performance(y_actual, y_hat):
    TP = 0
    FP = 0
    TN = 0
    FN = 0

    for i in range(len(y_hat)): 
        if y_hat[i] == y_actual[i] ==1:
            TP += 1
        if y_hat[i] == 1 and y_actual[i] == 0:
            FP += 1
        if y_hat[i] == y_actual[i] == 0:
            TN += 1
        if y_hat[i] == 0 and y_actual[i] == 1:
            FN += 1

    return (TP, FP, TN, FN)
