# Supplementary material for: A novel approach for APT attack detection based on feature intelligent extraction and representation learning
Source: PLoS One. 2024 Jun 24;19(6):e0305618. doi: 10.1371/journal.pone.0305618 (PMC11195989; doi:10.1371/journal.pone.0305618)
Supplement: S1 File — (ZIP) [file pone.0305618.s001.zip › BiLSTM_Attention_CSE-main/train.py]

import torch
import torch.backends.cudnn as cudnn
from torch import optim, nn

from src.model import *
from src.trainer import Trainer
from datasets import load_data
from utils import load_checkpoint, parse_opt

cudnn.benchmark = True  # set to true only if inputs to model are fixed size; otherwise lot of computational overhead
device = torch.device("cuda" if torch.cuda.is_available() else "cpu")

def set_trainer(config):
    # load a checkpoint
    if config.checkpoint is not None:
        # load data
        train_loader = load_data(config, 'train', False)
        model, optimizer, word_map, start_epoch = load_checkpoint(config.checkpoint, device)
        print('\nLoaded checkpoint from epoch %d.\n' % (start_epoch - 1))

    # or initialize model
    else:
        start_epoch = 0

        # load data
        train_loader, n_classes = load_data(config, 'train', True)

        model = Model(opt=config)

        optimizer = optim.Adam(
            params = filter(lambda p: p.requires_grad, model.parameters()),
            lr = config.lr
        )

    # loss functions
    if config.loss == 1:
        loss_function = ContrastiveLoss()
    else:
        loss_function = nn.CrossEntropyLoss()

    # move to device
    model = model.to(device)
    loss_function = loss_function.to(device)

    trainer = Trainer(
        num_epochs = config.num_epochs,
        start_epoch = start_epoch,
        train_loader = train_loader,
        model = model,
        loss_function = loss_function,
        optimizer = optimizer,
        lr_decay = config.lr_decay,
        grad_clip = config.grad_clip,
        print_freq = config.print_freq,
        checkpoint_path = config.checkpoint_path,
        checkpoint_basename = config.checkpoint_basename,
        tensorboard = config.tensorboard,
        log_dir = config.log_dir
    )

    return trainer


if __name__ == '__main__':
    config = parse_opt()
    trainer = set_trainer(config)
    trainer.run_train()
